# Supplementary material for: Non-Syndromic Cleft Lip with or without Cleft Palate: Genome-Wide Association Study in Europeans Identifies a Suggestive Risk Locus at 16p12.1 and Supports SH3PXD2A as a Clefting Susceptibility Gene
Source: Genes (Basel). 2019 Dec 7;10(12):1023. doi: 10.3390/genes10121023 (PMC6947597; doi:10.3390/genes10121023)
Supplement: Supplementary file 1 [file genes-10-01023-s001.zip]

Archive with 6 entries (6 files):
- Suppl.Fig. 1_MDS analysis_R1.pdf
- Suppl.Fig. 2_QQ-Plot_R1n.pdf
- Suppl.Fig. 3_Manhattan Plot imputed GWAS_R1.pdf
- Suppl.Fig. 4_Manhatten Plot gene Analysis_R1n.pdf
- Suppl.Fig. 5_SysFace ANO4 region_R1.pdf
- VanRooij_et_al._Supplementary_Tables_R1.xlsx
