# Supplementary material for: Non-Syndromic Cleft Lip with or without Cleft Palate: Genome-Wide Association Study in Europeans Identifies a Suggestive Risk Locus at 16p12.1 and Supports SH3PXD2A as a Clefting Susceptibility Gene
Source: Genes (Basel). 2019 Dec 7;10(12):1023. doi: 10.3390/genes10121023 (PMC6947597; doi:10.3390/genes10121023)
Supplement: Supplementary file 1 [file genes-10-01023-s001.zip › VanRooij_et_al._Supplementary_Tables_R1.xlsx]

## Sheet: Table S1 
Suppl. Table 1:	25 nsCL/P risk loci with genome-wide significant or suggestive association in imputed Dutch/Belgian GWAS.
LeadSNV_ID1	Chr.	Pos (hg19)	alleles2	cases_freq_A	controls_freq_A	all_OR	p-value3	info-Score4
rs66473764	1	18968714	GT/G	0.526	0.635	1.57	9.38e-06	0.959
rs56675509	1	18971634	G/C	0.511	0.623	1.58	7.14e-06	0.986
rs9439713	1	18972776	G/A	0.508	0.623	1.6	4.63e-06	1
rs141909480	1	18972782	TT/T	0.508	0.622	1.59	5.46e-06	0.993
rs202088627	1	18972786	CT/C	0.51	0.623	1.59	6.31e-06	0.994
rs9439714	1	18976489	T/C	0.51	0.623	1.59	6.47e-06	0.989
rs4920524	1	18978372	T/G	0.505	0.62	1.6	4.08e-06	0.988
rs56075776	1	18986508	G/A	0.506	0.621	1.6	3.54e-06	0.98
rs736700	1	18991535	C/T	0.513	0.627	1.6	3.57e-06	0.98
rs736399	1	18992553	A/G	0.513	0.628	1.6	2.91e-06	0.97
rs2789340	1	18999047	T/C	0.577	0.683	1.58	9.22e-06	0.984
rs2789341	1	18999100	T/G	0.59	0.704	1.65	1.35e-06	0.955
rs36068947	1	19003293	G/GC	0.592	0.702	1.62	1.06e-06	0.862
rs77210443	1	19003299	C/G	0.592	0.702	1.62	1.07e-06	0.862
rs11247713	1	28230494	A/G	0.165	0.261	1.78	2.54e-06	0.959
rs2064708	1	28231324	A/G	0.165	0.261	1.78	2.54e-06	0.959
rs12404189	1	81851687	T/C	0.951	0.899	0.46	4.48e-06	0.807
rs61768909	1	81854498	C/T	0.952	0.902	0.46	8.58e-06	0.82
rs145794647	1	213880572	A/G	0.915	0.964	2.46	3.17e-06	0.854
rs1266381	1	236681990	A/G	0.68	0.781	1.68	1.49e-06	0.999
rs75611106	2	2548889	T/G	0.714	0.806	1.67	8.58e-06	0.991
rs145283478	2	2549445	G/GA	0.713	0.806	1.67	9.67e-06	0.995
rs142669099	2	2562703	AT/A	0.715	0.807	1.67	9.55e-06	0.987
rs13429389	2	2564600	G/A	0.713	0.807	1.68	6.34e-06	0.984
rs1431903	2	168468315	T/C	0.113	0.192	1.86	8.76e-06	0.99
rs11133728	5	13015572	A/G	0.048	0.015	0.29	7.25e-06	0.942
rs72634713	5	13063566	T/G	0.952	0.986	3.53	5.94e-06	0.937
rs2401766	5	13070598	G/T	0.953	0.986	3.54	6.36e-06	0.941
rs72634714	5	13076683	T/G	0.953	0.986	3.51	6.86e-06	0.939
rs72634715	5	13079660	T/C	0.953	0.986	3.53	6.49e-06	0.941
rs201610047	5	13079770	AT/A	0.949	0.983	3.06	8.11e-06	0.856
rs112639415	5	13084245	G/A	0.953	0.986	3.53	6.49e-06	0.941
rs72634718	5	13090288	T/C	0.953	0.986	3.54	6.36e-06	0.941
rs72634719	5	13096200	T/A	0.952	0.986	3.53	6.25e-06	0.939
rs112762347	5	13103319	G/A	0.952	0.986	3.56	5.8e-06	0.941
rs4701956	5	13104964	A/G	0.952	0.986	3.53	6.11e-06	0.939
rs72634721	5	13105530	T/C	0.953	0.986	3.46	9.95e-06	0.937
rs10070307	5	170981174	C/G	0.156	0.089	0.53	4.52e-06	0.963
rs10070415	5	170981336	C/T	0.156	0.089	0.53	4.54e-06	0.965
rs4868099	5	170982499	T/C	0.156	0.089	0.53	4.29e-06	0.982
rs1864993	5	170983223	A/G	0.156	0.089	0.53	4.32e-06	1
rs7721382	5	170986201	T/C	0.157	0.09	0.53	4.33e-06	0.972
rs6979935	7	2915857	C/T	0.919	0.85	0.5	6.52e-06	0.965
rs6979963	7	2915901	C/T	0.919	0.85	0.5	6.55e-06	0.965
rs73035237	7	2917127	T/C	0.919	0.849	0.5	6.71e-06	0.983
rs113618617	7	2917434	G/A	0.919	0.849	0.5	6.77e-06	0.986
rs73035241	7	2917775	C/T	0.918	0.849	0.5	6.89e-06	0.988
rs17132764	7	2918053	G/C	0.918	0.849	0.5	6.98e-06	0.991
rs6976710	7	2918328	A/G	0.911	0.84	0.52	7.91e-06	0.988
rs6943614	7	2918883	T/C	0.91	0.839	0.52	8.86e-06	0.991
rs1476633	7	2926273	T/A	0.922	0.857	0.51	9.34e-06	0.983
rs141109174	7	2926872	G/GA	0.924	0.856	0.49	3.95e-06	0.977
rs5894949	8	129697863	A/AG	0.388	0.266	0.57	4.87e-08	0.997
rs7839784	8	129699660	T/C	0.388	0.268	0.58	7.44e-08	0.996
rs55768865	8	129710774	A/G	0.764	0.865	1.99	1.59e-08	0.928
rs7016613	8	129726957	C/T	0.661	0.756	1.59	7.77e-06	0.973
rs147450975	8	129758632	G/A	0.71	0.794	1.58	6.92e-06	0.87
rs74943733	8	129798618	G/A	0.9	0.952	2.21	2.47e-06	0.83
rs72726585	8	129836245	G/A	0.875	0.933	2.01	3.41e-06	0.873
rs2395855	8	129840739	T/C	0.239	0.336	1.61	4.47e-06	1
rs1914998	8	129842016	T/C	0.237	0.334	1.61	4.07e-06	0.994
rs143493357	8	129847247	GC/G	0.239	0.336	1.61	4.31e-06	0.999
rs6470666	8	129848522	A/T	0.239	0.336	1.61	4.27e-06	0.999
rs6470669	8	129867352	G/A	0.239	0.334	1.59	6.62e-06	0.994
rs7010446	8	129874453	A/T	0.236	0.331	1.6	5.29e-06	0.995
rs2056314	8	129875260	A/G	0.236	0.331	1.6	5.2e-06	0.995
rs72728705	8	129876192	A/G	0.671	0.78	1.74	5.15e-08	0.966
rs61114663	8	129883722	C/CA	0.236	0.331	1.6	5.78e-06	0.997
rs10094336	8	129887096	C/T	0.236	0.331	1.6	5.69e-06	0.999
rs7841974	8	129888565	T/C	0.236	0.331	1.6	5.71e-06	0.999
rs17241253	8	129890188	T/C	0.671	0.78	1.74	5.51e-08	0.968
rs1850889	8	129890405	A/G	0.236	0.331	1.6	5.72e-06	0.998
rs7018093	8	129891232	C/T	0.257	0.352	1.57	8.36e-06	0.987
rs66941142	8	129892439	G/C	0.236	0.331	1.6	5.74e-06	0.998
rs3075855	8	129894660	C/CT	0.239	0.334	1.6	5.84e-06	0.992
rs72728721	8	129899391	G/A	0.787	0.882	2.03	1.01e-08	0.914
rs6994811	8	129906585	C/A	0.236	0.332	1.6	5.34e-06	0.992
rs756122	8	129912740	G/C	0.236	0.33	1.6	5.97e-06	0.986
rs7009139	8	129914248	G/A	0.447	0.575	1.68	9.81e-09	0.986
rs72728728	8	129914978	C/T	0.83	0.913	2.16	1.12e-08	0.893
rs7826703	8	129915150	T/A	0.454	0.583	1.68	1.09e-08	0.994
rs7826864	8	129915240	T/A	0.454	0.583	1.68	1.09e-08	0.994
rs13249571	8	129915422	A/G	0.456	0.591	1.72	2.24e-09	0.991
rs1519847	8	129915760	C/T	0.454	0.583	1.68	1.09e-08	0.996
rs1519846	8	129916428	A/C	0.504	0.644	1.78	4.07e-10	0.999
rs1519845	8	129916890	A/G	0.456	0.588	1.7	5.53e-09	1
rs12114722	8	129917086	C/T	0.456	0.587	1.7	5.69e-09	0.999
rs1519844	8	129918389	C/G	0.453	0.583	1.68	1.07e-08	0.998
rs1519843	8	129918418	T/C	0.453	0.583	1.68	1.05e-08	0.999
rs1519842	8	129918473	G/C	0.453	0.583	1.68	1.07e-08	0.998
rs1530300	8	129919458	T/C	0.504	0.643	1.78	4.75e-10	1
rs1519841	8	129919800	T/C	0.453	0.583	1.68	1.08e-08	0.999
rs997310	8	129920280	C/A	0.571	0.695	1.71	2.06e-08	0.999
rs33958902	8	129920799	TG/T	0.584	0.697	1.64	2.71e-07	0.999
rs13275797	8	129921816	G/C	0.584	0.697	1.64	2.75e-07	0.999
rs1589258	8	129921970	G/A	0.584	0.697	1.64	2.73e-07	0.999
rs13266917	8	129922390	G/C	0.573	0.694	1.69	3.65e-08	0.999
rs7839674	8	129923081	T/C	0.453	0.583	1.68	1.1e-08	0.999
rs4733661	8	129923391	T/C	0.453	0.583	1.68	1.1e-08	0.999
rs12548659	8	129924506	C/G	0.573	0.694	1.69	3.67e-08	0.999
rs1401826	8	129925833	C/T	0.453	0.583	1.68	1.02e-08	0.998
rs12545073	8	129926210	A/T	0.453	0.583	1.68	1.1e-08	0.999
rs12542837	8	129926661	T/C	0.453	0.582	1.68	1.11e-08	0.999
rs34426405	8	129926863	C/A	0.504	0.644	1.78	4.56e-10	0.999
rs36023417	8	129927206	G/C	0.453	0.582	1.68	1.11e-08	0.999
rs12541441	8	129927831	G/A	0.454	0.583	1.68	1.11e-08	0.999
rs35669818	8	129928562	T/G	0.454	0.582	1.68	1.13e-08	0.999
rs139490071	8	129928602	A/C	0.454	0.583	1.68	1.09e-08	0.998
rs11506137	8	129929148	C/T	0.454	0.582	1.68	1.14e-08	0.999
rs56330003	8	129929311	G/A	0.624	0.756	1.87	4.26e-10	0.998
rs59017966	8	129929894	T/C	0.454	0.582	1.68	1.17e-08	0.998
rs60883838	8	129930444	T/C	0.454	0.582	1.68	1.19e-08	0.998
rs13249953	8	129931195	C/T	0.502	0.639	1.76	1e-09	0.998
rs34682967	8	129931931	G/A	0.573	0.694	1.69	3.83e-08	0.999
rs4733662	8	129932017	A/C	0.454	0.583	1.68	1.15e-08	0.996
rs7011344	8	129932661	C/T	0.454	0.582	1.68	1.23e-08	0.999
rs72728734	8	129933720	A/G	0.632	0.768	1.93	9.51e-11	0.99
rs2028518	8	129934534	G/T	0.586	0.702	1.66	1.49e-07	0.995
rs13266086	8	129934796	T/C	0.505	0.644	1.77	5.6e-10	0.992
rs35491248	8	129935028	C/T	0.573	0.694	1.69	3.95e-08	0.998
rs55847434	8	129935087	G/A	0.624	0.755	1.87	4.3e-10	0.997
rs4733533	8	129940142	A/G	0.46	0.588	1.68	1.17e-08	0.99
rs199558443	8	129941194	TC/T	0.631	0.762	1.87	1e-10	0.944
rs74551197	8	129941195	C/T	0.611	0.748	1.89	9.84e-11	0.998
rs1579748	8	129941196	T/A	0.632	0.763	1.88	8.97e-11	0.939
rs34985282	8	129941196	T/TA	0.631	0.762	1.87	1e-10	0.944
rs72728736	8	129941231	G/T	0.624	0.755	1.86	4.46e-10	0.997
rs55865336	8	129942964	G/A	0.624	0.755	1.86	4.46e-10	0.997
rs17241908	8	129944876	C/G	0.624	0.755	1.86	4.47e-10	0.997
rs4733666	8	129945713	A/C	0.454	0.58	1.66	1.92e-08	0.999
rs987524	8	129946041	C/G	0.491	0.635	1.81	1.12e-10	0.998
rs987525	8	129946154	C/A	0.61	0.748	1.89	8.73e-11	1
rs12548036	8	129947882	G/T	0.471	0.588	1.6	2.16e-07	1
rs13264707	8	129950004	T/C	0.465	0.572	1.54	3.43e-06	0.998
rs1372448	8	129950323	T/A	0.466	0.575	1.55	2.51e-06	0.997
rs1372449	8	129950390	G/A	0.466	0.575	1.55	2.45e-06	0.997
rs1372450	8	129950399	C/T	0.466	0.575	1.55	2.47e-06	0.997
rs7017252	8	129950844	C/T	0.463	0.572	1.55	2.61e-06	1
rs7815993	8	129951769	C/T	0.465	0.574	1.55	2.23e-06	0.99
rs13275724	8	129953029	G/A	0.44	0.542	1.51	5.91e-06	0.978
rs11787169	8	129953568	T/C	0.429	0.535	1.53	3.96e-06	0.995
rs7017665	8	129958384	C/G	0.641	0.769	1.87	7.35e-10	0.992
rs17242358	8	129964873	G/A	0.641	0.773	1.9	3.2e-10	0.999
rs72728744	8	129965593	C/T	0.879	0.935	1.98	7.88e-06	0.903
rs13267257	8	129968238	G/T	0.426	0.531	1.52	4.75e-06	0.998
rs1441994	8	129969187	T/C	0.425	0.529	1.52	5.47e-06	0.998
rs13266585	8	129973491	T/C	0.406	0.521	1.59	4.99e-07	0.996
rs13248707	8	129975305	C/T	0.426	0.532	1.53	3.46e-06	0.995
rs55658222	8	129976136	G/A	0.641	0.774	1.92	2.02e-10	0.997
rs1441993	8	129979779	T/C	0.423	0.529	1.53	3.64e-06	0.995
rs993316	8	129980296	T/C	0.405	0.521	1.59	4.68e-07	1
rs11997787	8	129981358	C/T	0.426	0.539	1.58	1.07e-06	0.991
rs13274247	8	129981468	G/A	0.426	0.541	1.58	8.16e-07	0.989
rs34890240	8	129982020	AT/A	0.443	0.546	1.51	8.99e-06	0.987
rs744835	8	129982547	C/T	0.427	0.541	1.58	8.71e-07	0.988
rs882083	8	129982756	C/T	0.427	0.54	1.58	9.06e-07	0.989
rs201786869	8	129984959	AT/A	0.413	0.512	1.49	7.82e-06	0.926
rs12541521	8	129986235	A/G	0.406	0.522	1.6	3.73e-07	0.987
rs16903938	8	129987660	T/C	0.432	0.543	1.56	1.65e-06	0.994
rs7817486	8	129987702	C/T	0.432	0.543	1.56	1.67e-06	0.993
rs6990893	8	129988219	G/A	0.434	0.541	1.53	4.36e-06	0.984
rs7010696	8	129989837	G/A	0.477	0.614	1.74	2.36e-09	0.993
rs16893225	8	129990217	A/G	0.476	0.612	1.73	3.19e-09	0.991
rs72728755	8	129990382	T/A	0.642	0.774	1.91	2.03e-10	0.979
rs13270244	8	129991128	A/G	0.43	0.539	1.54	2.74e-06	0.974
rs1545233	8	129991522	C/A	0.434	0.546	1.57	1.28e-06	0.983
rs13272617	8	129991719	G/A	0.478	0.615	1.74	1.87e-09	0.98
rs13262681	8	129992037	C/G	0.432	0.543	1.56	1.56e-06	0.982
rs13262450	8	129992048	A/G	0.476	0.612	1.74	2.75e-09	0.981
rs10956455	8	129993563	T/G	0.403	0.514	1.57	7.58e-07	0.955
rs6999541	8	129994834	G/A	0.43	0.544	1.58	8.45e-07	0.965
rs112704402	8	129996585	G/A	0.607	0.728	1.73	6.24e-09	0.866
rs34532165	8	129999860	A/C	0.716	0.807	1.65	3.49e-06	0.952
rs6998245	8	130000006	G/A	0.716	0.807	1.65	3.54e-06	0.952
rs1535462	10	102973872	A/G	0.623	0.518	0.65	5.69e-06	0.978
rs11598177	10	102980156	T/C	0.625	0.521	0.65	8.62e-06	0.999
rs1322332	10	102982648	T/C	0.625	0.52	0.65	6.43e-06	0.997
rs1322331	10	102986589	A/C	0.625	0.519	0.65	5.68e-06	1
rs12416118	10	105544501	A/T	0.297	0.202	0.6	7.31e-06	0.979
rs7092718	10	105551202	C/T	0.299	0.203	0.6	6.93e-06	0.995
rs7092722	10	105551219	C/A	0.301	0.204	0.59	5.04e-06	0.999
rs4918052	10	105555131	G/A	0.303	0.203	0.58	2.34e-06	1
rs17770307	10	115259535	G/C	0.984	0.942	0.26	2.59e-06	0.94
rs9804765	12	23262713	G/C	0.907	0.961	2.51	1.56e-06	0.975
rs66787520	12	23264917	C/CT	0.098	0.047	0.46	7.45e-06	0.905
rs148248623	12	23265077	CA/C	0.907	0.961	2.52	1.38e-06	0.972
rs79569097	12	67934673	A/G	0.909	0.957	2.22	7.29e-06	0.849
rs7980090	12	67951884	C/A	0.908	0.958	2.28	2.35e-06	0.824
rs73145631	12	101109530	G/A	0.985	0.936	0.23	1.99e-08	0.839
rs77175910	12	101399659	G/A	0.889	0.94	1.96	9.63e-06	0.818
rs7980149	12	101410868	G/A	0.889	0.94	1.97	8.57e-06	0.817
rs56814511	12	125789014	C/T	0.608	0.705	1.55	9.01e-06	0.888
rs184467	13	29622636	G/T	0.428	0.316	0.62	1.53e-06	0.993
rs326524	13	29635612	T/C	0.391	0.286	0.62	6.96e-06	0.996
rs10520788	15	96126414	T/C	0.973	0.924	0.34	6.19e-06	0.834
rs56383345	16	26344915	G/C	0.922	0.845	0.46	4.17e-07	0.874
rs7201577	16	26403703	A/T	0.882	0.805	0.55	8.72e-06	0.901
rs55874110	16	78066739	T/G	0.728	0.628	0.63	9.73e-06	0.997
rs56358202	16	78067192	T/C	0.728	0.628	0.63	9.69e-06	0.996
rs35761537	16	78067589	A/C	0.728	0.628	0.63	9.64e-06	0.996
rs4494555	16	78068601	C/G	0.727	0.627	0.63	9.47e-06	0.994
rs1955389	16	78068964	C/T	0.727	0.627	0.63	9.44e-06	0.993
rs1955390	16	78069034	T/C	0.727	0.627	0.63	9.44e-06	0.993
rs56358207	16	78069286	G/C	0.727	0.627	0.63	9.89e-06	0.993
rs2344495	16	78070000	G/A	0.727	0.627	0.63	9.41e-06	0.993
rs35006926	16	78073694	G/A	0.731	0.631	0.63	8.13e-06	0.989
rs11642341	16	78074394	T/G	0.731	0.631	0.63	8.52e-06	0.989
rs55748763	16	78074910	T/C	0.731	0.631	0.63	8.11e-06	0.989
rs11642677	16	78075409	A/G	0.731	0.631	0.63	8.1e-06	0.989
rs4261549	16	78076263	G/A	0.731	0.631	0.63	8.1e-06	0.989
rs67453771	16	78079595	G/A	0.727	0.627	0.63	9.27e-06	0.992
rs35097700	16	78080942	G/A	0.727	0.627	0.63	9.3e-06	0.992
rs12919316	16	78082517	C/T	0.726	0.627	0.63	9.9e-06	0.991
rs11640952	16	78093932	G/T	0.693	0.587	0.63	6.22e-06	0.994
rs12934376	16	78110144	A/T	0.737	0.634	0.62	6.45e-06	0.997
rs11646492	16	78120389	G/A	0.738	0.636	0.62	6.62e-06	0.991
rs34609857	17	29391819	C/CA	0.768	0.675	0.63	3.43e-06	0.827
rs2905798	17	29536990	A/G	0.721	0.62	0.63	4.98e-06	0.932
rs7215555	17	29564603	G/A	0.231	0.331	1.64	3.28e-06	0.947
rs12602575	17	75710231	T/C	0.931	0.972	2.54	8.43e-06	0.931
rs61296704	17	75721588	G/A	0.932	0.972	2.55	8.22e-06	0.92
rs73512449	19	18123050	G/C	0.888	0.946	2.19	7e-06	0.977
rs7255589	19	18123965	C/T	0.886	0.944	2.18	7.73e-06	1
rs437940	19	18125696	G/A	0.889	0.946	2.18	8.55e-06	0.973
rs381520	19	18125943	T/G	0.889	0.946	2.17	8.74e-06	0.97
rs438735	19	18126206	C/A	0.89	0.946	2.19	7.53e-06	0.957
rs439223	19	18126453	G/A	0.89	0.947	2.19	7.69e-06	0.951
Chr. = chromosome
1bold = genome wide significant SNVs
2major allele/minor allele
3only markers with a p-value < 10-5 are presented
4only markers with an info score > 0.8 are presented

## Sheet: Table S2
Suppl. Table 2:	Gene-set analysis
GeneSet	N1	n2	P-value	adjusted P	Genes3
GO_TISSUE_MORPHOGENESIS	642	11	5.04e-06	0.0259	PAX7, LGR5, FMN1, TPM1, NTN1, TP63, DLG1, FGF10, FGFR1, PTCH1, FOXE1
GO_KERATINOCYTE_PROLIFERATION	39	4	7.06e-06	0.0259	IRF6, TP63, FGF10, PTCH1
GO_MESONEPHROS_DEVELOPMENT	102	5	1.83e-05	0.0363	FMN1, DLG1, FGF10, FGFR1, PTCH1
GO_EPITHELIAL_CELL_PROLIFERATION	365	8	1.97e-05	0.0363	IRF6, LGR5, COL8A1, TP63, DLG1, FGF10, FGFR1, PTCH1
GO_MORPHOGENESIS_OF_AN_EPITHELIUM	516	9	3.49e-05	0.0434	LGR5, FMN1, NTN1, TP63, DLG1, FGF10, FGFR1, PTCH1, FOXE1
GO_GLAND_MORPHOGENESIS	117	5	3.54e-05	0.0434	NTN1, TP63, FGF10, FGFR1, PTCH1
GO_EMBRYO_DEVELOPMENT	971	12	4.72e-05	0.0462	PAX7, DIEXF, TPM1, NTN1, TANC2, COL8A1, TP63, DLG1, FGF10, FGFR1, PTCH1, FOXE1
GO_TUBE_DEVELOPMENT	985	12	5.42e-05	0.0462	PAX7, LGR5, FMN1, CYP1A1, NTN1, COL8A1, TP63, DLG1, FGF10, FGFR1, PTCH1, FOXE1
GO_GLAND_DEVELOPMENT	429	8	6.21e-05	0.0462	IRF6, CYP1A1, NTN1, TP63, FGF10, FGFR1, PTCH1, FOXE1
GO_SIGNAL_TRANSDUCTION_IN_ABSENCE_OF_LIGAND	68	4	6.53e-05	0.0462	ERBB3, MKNK2, FGF10, FGFR1
GO_MAMMARY_GLAND_EPITHELIUM_DEVELOPMENT	69	4	6.91e-05	0.0462	IRF6, NTN1, FGF10, PTCH1
GO_UROGENITAL_SYSTEM_DEVELOPMENT	326	7	7.73e-05	0.0473	LGR5, FMN1, TP63, DLG1, FGF10, FGFR1, PTCH1
1total number of genes listed in the respective GO gene-set
2number of genes discovered by the Dutch/Belgian GWAS within the respective GO gene-set
3genes discovered by the Dutch/Belgian GWAS within the respective GO gene-set
